# Supplementary material for: OTX Genes in Adult Tissues
Source: Int J Mol Sci. 2023 Nov 30;24(23):16962. doi: 10.3390/ijms242316962 (PMC10707059; doi:10.3390/ijms242316962)
Supplement: Supplementary file 1 [file ijms-24-16962-s001.zip]

Archive with 2 entries (2 files):
- Supplementary Figure 1 - OTX1 Result Summary BioGRID.pdf
- Supplementary Figure 2 - OTX2 Result Summary BioGRID.pdf
